# Supplementary material for: Synthesis and Biological Profiling of Seven Heparin and Heparan Sulphate Analogue Trisaccharides
Source: Biomolecules. 2024 Aug 25;14(9):1052. doi: 10.3390/biom14091052 (PMC11429564; doi:10.3390/biom14091052)
Supplement: Supplementary file 1 [file biomolecules-14-01052-s001.zip]

Archive with 1 entries (1 files):
- biomolecules-3104883-supplementary.pdf
